# Supplementary material for: PAXX binding to the NHEJ machinery explains functional redundancy with XLF
Source: Sci Adv. 2023 May 31;9(22):eadg2834. doi: 10.1126/sciadv.adg2834 (PMC10413649; doi:10.1126/sciadv.adg2834)
Supplement: Supplementary file 3 — Movie S1 [file sciadv.adg2834_movie_s1.zip]

Archive with 1 entries (1 files):
- adg2834_Movie_S1.mov
